# Supplementary material for: Cognition in chronic kidney disease: a systematic review and meta-analysis
Source: BMC Med. 2016 Dec 14;14:206. doi: 10.1186/s12916-016-0745-9 (PMC5155375; doi:10.1186/s12916-016-0745-9)
Supplement: Additional file 4: — Meta-analysis for eGFR 60. (XLSX 77.4 kb) [file 12916_2016_745_MOESM4_ESM.xlsx]

## Sheet: 1. Calculations
Attention & Orientation		Template Source: DOI: 10.1186/1756-0500-5-52			Meta-analysis for Title: Cognition in chronic kidney disease: a systematic review and meta-analysis Authors: I Berger, S Wu, P Masson, PJ Kelly, FA Duthie, W Whiteley, D Parker, D Gillespie, AC Webster
Study		Sample Size	SMD (es)	SE	Var	w	w*es	w*(es2)	w2		wv	wv*es	wv*(es2)	wv2
Caltagirone		43	-0.238813	1.27714	1.63108	0.613091	-0.146414	0.0349656	0.37588		0.278803	-0.0665819	0.0159006	0.0777312
Conde		62	0.282422	0.254623	0.0648329	15.4243	4.35615	1.23027	237.908		0.494924	0.139777	0.0394762	0.24495
Gelb		94	-0.598193	2.47985	6.14966	0.162611	-0.0972724	0.0581876	0.0264422		0.123375	-0.0738023	0.044148	0.0152215
Hailpern		4849	-3.10566	0.0407825	0.00166321	601.247	-1867.27	5799.09	361497		0.510897	-1.58667	4.92765	0.261015
Hart		38	-0.642203	2.41543	5.83429	0.171401	-0.110074	0.0706898	0.0293781		0.12837	-0.0824398	0.0529431	0.0164789
Heidbreder		65	-1.44843	0.347669	0.120874	8.27311	-11.983	17.3566	68.4443		0.481567	-0.697518	1.01031	0.231907
Jassal S		1328	-0.103229	1.63217	2.66399	0.375377	-0.0387499	0.00400012	0.140908		0.216466	-0.0223456	0.00230672	0.0468574
Kurella 2005 menopause		1015	-0.200381	0.661296	0.437313	2.28669	-0.458209	0.0918164	5.22896		0.417887	-0.0837365	0.0167792	0.174629
Lee		529	-0.172809	0.926858	0.859066	1.16405	-0.201159	0.0347621	1.35502		0.355272	-0.0613942	0.0106095	0.126218
Szerlip		437	-0.664626	1.48551	2.20675	0.453154	-0.301178	0.200171	0.205349		0.240244	-0.159672	0.106122	0.0577172
Helmes		1571	0.200519	0.00354406	1.25604e-05	79615.6	15964.4	3201.16	6.33865e+09		0.511328	0.102531	0.0205593	0.261456
Seidel		138	-2.89332	0.984654	0.969544	1.03141	-2.9842	8.63424	1.06381		0.341854	-0.989092	2.86176	0.116864
Murea		478	-0.557654	0.640834	0.410668	2.43506	-1.35792	0.757249	5.9295		0.422592	-0.23566	0.131417	0.178584
Zammit		649	-0.177943	1.25983	1.58716	0.630056	-0.112114	0.0199499	0.39697		0.282259	-0.050226	0.00893736	0.0796703
Sink		263	-0.376581	0.98246	0.965227	1.03603	-0.390148	0.146922	1.07335		0.342359	-0.128926	0.0485511	0.11721
Lee 2015		4670.3	-1.61993	0.0435038	0.00189258	528.379	-855.94	1386.57	279185		0.510837	-0.827522	1.34053	0.260954
Nasser		70	-1.95363	5.22556	27.3065	0.0366213	-0.0715444	0.139771	0.00134112		0.0341738	-0.0667629	0.13043	0.00116785
Ogunrin		120	-0.759856	6.66516	44.4243	0.0225102	-0.0171045	0.012997	0.000506709		0.021561	-0.0163833	0.0124489	0.000464878
Silverwood		1995.25	-0.191558	0.193322	0.0373732	26.7571	-5.12554	0.981838	715.944		0.501743	-0.0961128	0.0184112	0.251746
Rogova		51	-0.548576	3.47568	12.0804	0.0827789	-0.0454106	0.0249112	0.00685235		0.0712451	-0.0390834	0.0214402	0.00507587
Ryan 1981		32	-1.22623	21.0144	441.606	0.00226446	-0.00277674	0.00340491	5.12778e-06		0.00225448	-0.0027645	0.0033899	5.08267e-06
Sanchez-Roman		84	-0.140002	0.179311	0.0321525	31.1018	-4.3543	0.609609	967.319		0.50306	-0.0704293	0.00986021	0.25307
Slinin		5529	-0.310405	0.785585	0.617144	1.62037	-0.50297	0.156125	2.62559		0.388678	-0.120648	0.0374497	0.15107
Thornton		106	-0.583755	1.62419	2.638	0.379075	-0.221287	0.129177	0.143698		0.21769	-0.127078	0.0741823	0.0473891
Tsai		256	-0.0183402	0.709607	0.503542	1.98593	-0.0364225	0.000667997	3.94393		0.406633	-0.00745774	0.000136777	0.16535
Williams		158	-1.37539	3.42072	11.7013	0.0854603	-0.117541	0.161665	0.00730347		0.0732224	-0.100709	0.138515	0.00536152
Yaffe		825	-1.21779	0.193322	0.0373732	26.7571	-32.5846	39.6812	715.944		0.501743	-0.611018	0.744091	0.251746
Yao		503	-1.78025	0.00308063	9.4903e-06	105371	-187586	333951	1.1103e+10		0.511329	-0.910293	1.62055	0.261457
k	28				Sums:	186239	-174402	344408	1.74423e+10		8.89237	-6.99202	13.4489	3.66137
df	27
N	25958.5										v	1.95568
Q	181091			Qv	7.95112
I2	99.9851			I2v	-239.575
es (fixed)	-0.936443			es (random)	-0.786294
SEes (fixed)	0.00231721			SEes (random)	0.335345
CI (fixed)	-0.940985	-0.931901		CI (random)	-1.44357	-0.129019

## Sheet: 2. Calculations
Perception
Study		Sample Size	SMD (es)	SE	Var	w	w*es	w*(es2)	w2		wv	wv*es	wv*(es2)	wv2
Ryan 1981		32	-1.11563	1.65136	2.72697	0.366707	-0.40911	0.456416	0.134474		0.366707	-0.40911	0.456416	0.134474
k	1				Sums:	0.366707	-0.40911	0.456416	0.134474		0.366707	-0.40911	0.456416	0.134474
df	0
N	32										v	0
Q	0			Qv	0
I2	#DIV/0!			I2v	#DIV/0!
es (fixed)	-1.11563			es (random)	-1.11563
SEes (fixed)	1.65136			SEes (random)	1.65136
CI (fixed)	-4.35229	2.12102		CI (random)	-4.35229	2.12102

## Sheet: 3. Calculations
Memory
Study		Sample Size	SMD (es)	SE	Var	w	w*es	w*(es2)	w2		wv	wv*es	wv*(es2)	wv2
Caltagirone		43	-0.00716187	0.321076	0.10309	9.70027	-0.0694721	0.00049755	94.0952		2.47172	-0.0177022	0.000126781	6.10942
Gelb		94	-0.861514	1.01764	1.03558	0.965639	-0.831912	0.716704	0.932459		0.747904	-0.64433	0.5551	0.559361
Hart		38	-0.721426	0.729324	0.531914	1.88	-1.35628	0.978459	3.53441		1.1999	-0.865642	0.624497	1.43977
Kurella 2005 menopause		1015	-0.254033	0.0333611	0.00111296	898.505	-228.25	57.9832	807310		3.30471	-0.839506	0.213263	10.9211
Lee		529	-0.0315752	0.0621251	0.00385953	259.099	-8.1811	0.25832	67132.3		3.27498	-0.103408	0.00326513	10.7255
Ogunrin		120	-1.16635	1.08887	1.18564	0.843423	-0.983729	1.14738	0.711363		0.672436	-0.784298	0.914768	0.45217
Rogova		51	-0.25747	0.238755	0.0570041	17.5426	-4.51669	1.16291	307.743		2.78948	-0.718206	0.184916	7.78119
Silverwood		1983	-0.387127	0.137043	0.0187808	53.2458	-20.6129	7.9798	2835.12		3.1224	-1.20876	0.467945	9.74937
Sink		263	0	0.192788	0.0371672	26.9055	0	0	723.905		2.95287	0	0	8.71947
Murea		478	-0.369491	0.266046	0.0707803	14.1282	-5.22025	1.92883	199.607		2.68625	-0.992545	0.366736	7.21594
Lee 2015		4664	-1.92619	0.00204299	4.17381e-06	239589	-461494	888924	5.7403e+10		3.31686	-6.38889	12.3062	11.0016
Szerlip		437	-0.331182	0.430726	0.185525	5.39012	-1.78511	0.591195	29.0534		2.05334	-0.68003	0.225213	4.21622
Sujic		30	-1.21673	2.2454	5.04182	0.198341	-0.241328	0.293631	0.0393391		0.198341	-0.241328	0.293631	0.0393391
Sanchez-Roman		84	-0.116757	0.203179	0.0412817	24.2238	-2.8283	0.330224	586.792		2.91743	-0.34063	0.039771	8.51139
Thornton		106	-0.834259	0.357425	0.127752	7.82764	-6.53028	5.44795	61.272		2.32971	-1.94358	1.62145	5.42754
Tsai		256	0.444886	0.168582	0.02842	35.1864	15.654	6.96423	1238.09		3.03117	1.34852	0.59994	9.18798
Yaffe		825	-1.54368	0.0117504	0.000138072	7242.62	-11180.3	17258.9	5.24555e+07		3.31539	-5.11791	7.90044	10.9918
k	17				Sums:	248187	-472940	906269	5.74563e+10		40.3849	-19.5383	26.3173	113.049
df	16
N	11016										v	0.301486
Q	5045.91			Qv	16.8647
I2	99.6829			I2v	5.127
es (fixed)	-1.90558			es (random)	-0.483801
SEes (fixed)	0.00200729			SEes (random)	0.157359
CI (fixed)	-1.90951	-1.90164		CI (random)	-0.792224	-0.175378

## Sheet: 4. Calculations
Language
Study		Sample Size	SMD (es)	SE	Var	w	w*es	w*(es2)	w2		wv	wv*es	wv*(es2)	wv2
Caltagirone		43	0.223051	0.957171	0.916176	1.09149	0.243459	0.0543037	1.19136		1.01526	0.226454	0.0505108	1.03074
Kurella 2005 menopause		1015	-1.43026	0.0230431	0.000530984	1883.29	-2693.6	3852.56	3.5468e+06		14.4241	-20.6302	29.5066	208.054
Lee		529	-0.0346417	0.115468	0.0133328	75.0029	-2.59823	0.0900069	5625.43		12.1758	-0.421789	0.0146115	148.249
Helmes		1571	-1.0087	0.0319299	0.00101952	980.852	-989.39	998.001	962072		14.3231	-14.4478	14.5736	205.152
Szerlip		437	-0.336046	0.297046	0.0882361	11.3332	-3.80849	1.27983	128.442		6.36806	-2.13996	0.719125	40.5522
Ryan 1980		48	0.837799	0.204626	0.0418719	23.8824	20.0086	16.7632	570.368		9.03592	7.57028	6.34237	81.6478
Ryan 1981		32	0.709208	4.22569	17.8565	0.0560021	0.0397172	0.0281678	0.00313624		0.0557872	0.0395648	0.0280597	0.00311221
Tsai		256	-0.17048	0.256628	0.0658578	15.1842	-2.58861	0.441307	230.561		7.42636	-1.26605	0.215836	55.1509
Yaffe		825	-1.32373	0.00636488	4.05117e-05	24684.3	-32675.2	43253.1	6.09312e+08		14.5268	-19.2296	25.4547	211.029
k	9				Sums:	27675	-36346.9	48122.3	6.13828e+08		79.3512	-50.2991	76.9053	950.869
df	8
N	4756										v	0.0687976
Q	386.046			Qv	45.0218
I2	97.9277			I2v	82.2308
es (fixed)	-1.31335			es (random)	-0.633879
SEes (fixed)	0.00601114			SEes (random)	0.11226
CI (fixed)	-1.32513	-1.30157		CI (random)	-0.853908	-0.41385

## Sheet: 5. Calculations
Construction & Motor Praxis
Study		Sample Size	SMD (es)	SE	Var	w	w*es	w*(es2)	w2		wv	wv*es	wv*(es2)	wv2
Caltagirone		43	-0.401014	0.265412	0.0704435	14.1958	-5.6927	2.28285	201.52		0.997608	-0.400055	0.160427	0.995222
Conde		62	-0.510145	0.117006	0.0136904	73.0439	-37.263	19.0096	5335.41		1.05748	-0.539468	0.275207	1.11826
Seidel		138	-0.532677	0.367557	0.135098	7.40204	-3.9429	2.10029	54.7902		0.937161	-0.499205	0.265915	0.878272
Szerlip		437	-0.643845	0.0817279	0.00667945	149.713	-96.3919	62.0615	22413.9		1.06538	-0.685939	0.441638	1.13503
Helmes		1571	1.00163	0.00730473	5.33591e-05	18741	18771.4	18802	3.51223e+08		1.07295	1.0747	1.07645	1.15123
Zammit		649	0.00437086	0.359228	0.129045	7.74923	0.0338708	0.000148044	60.0505		0.942508	0.00411957	1.80061e-05	0.888321
Hart		38	-0.821884	0.335542	0.112588	8.88193	-7.29992	5.99969	78.8887		0.957357	-0.786837	0.646689	0.916533
Lee		529	-0.0269948	0.0660352	0.00436065	229.324	-6.19055	0.167113	52589.4		1.06802	-0.0288309	0.000778286	1.14066
Ryan 1980		48	-0.948117	0.210911	0.0444833	22.4803	-21.314	20.2081	505.365		1.02413	-0.970996	0.920618	1.04884
Ryan 1981		32	-0.349434	2.01481	4.05946	0.246338	-0.0860789	0.0300789	0.0606826		0.200344	-0.070007	0.0244628	0.0401378
Sanchez-Roman		84	-0.141279	0.256064	0.0655689	15.2511	-2.15467	0.30441	232.597		1.00248	-0.14163	0.0200094	1.00497
k	11				Sums:	19269.2	18591.1	18914.1	3.51305e+08		10.3254	-3.04415	3.83221	10.3175
df	10
N	3631										v	0.931954
Q	977.241			Qv	2.93473
I2	98.9767			I2v	-240.747
es (fixed)	0.964809			es (random)	-0.294821
SEes (fixed)	0.0072039			SEes (random)	0.311205
CI (fixed)	0.950689	0.978928		CI (random)	-0.904782	0.31514

## Sheet: 6. Calculations
Concept Formation & Reasoning
Study		Sample Size	SMD (es)	SE	Var	w	w*es	w*(es2)	w2		wv	wv*es	wv*(es2)	wv2
Caltagirone		43	-0.426574	0.750741	0.563613	1.77427	-0.756857	0.322856	3.14803		1.26225	-0.538445	0.229687	1.59329
Ryan 1981		32	-1.35527	0.228264	0.0521043	19.1923	-26.0107	35.2516	368.343		3.56221	-4.82776	6.54292	12.6893
Lee 2015		4589	-0.727475	0.00103489	1.07099e-06	933713	-679253	494139	8.7182e+11		4.37404	-3.182	2.31483	19.1322
Helmes		1571	-0.0510402	0.00593172	3.51853e-05	28421	-1450.61	74.0396	8.07752e+08		4.37339	-0.223219	0.0113931	19.1265
Sanchez-Roman		84	-0.0302377	0.360837	0.130203	7.68029	-0.232235	0.00702225	58.9869		2.78688	-0.084269	0.0025481	7.76671
Spencer		258	-1.09951	0.317088	0.100545	9.94581	-10.9355	12.0236	98.919		3.03799	-3.34029	3.67267	9.22936
k	6				Sums:	962173	-680741	494261	8.72628e+11		19.3968	-12.196	12.774	69.5374
df	5
N	6577										v	0.22862
Q	12633.5			Qv	5.10565
I2	99.9604			I2v	2.06932
es (fixed)	-0.707504			es (random)	-0.628764
SEes (fixed)	0.00101947			SEes (random)	0.227057
CI (fixed)	-0.709502	-0.705506		CI (random)	-1.0738	-0.183732

## Sheet: 7. Calculations
Executive Functions
Study		Sample Size	SMD (es)	SE	Var	w	w*es	w*(es2)	w2		wv	wv*es	wv*(es2)	wv2
Caltagirone		43	0.212626	1.43443	2.05759	0.486005	0.103337	0.0219722	0.236201		0.418687	0.0890238	0.0189288	0.175299
Jassal S		1346	-0.0987486	0.131939	0.017408	57.4449	-5.6726	0.560162	3299.91		2.87163	-0.28357	0.0280021	8.24628
Kurella 2005 menopause		1015	-0.033479	0.0656285	0.00430711	232.174	-7.77296	0.260231	53905		2.98389	-0.0998976	0.00334447	8.90361
Kuriyama		273	-0.679103	0.135351	0.01832	54.5853	-37.069	25.1737	2979.55		2.86413	-1.94504	1.32088	8.20326
Szerlip		437	-0.486953	0.138762	0.0192548	51.935	-25.2899	12.315	2697.24		2.85649	-1.39097	0.677338	8.15951
Helmes		1571	-1.1461	0.000913196	8.33927e-07	1.19915e+06	-1.37434e+06	1.57513e+06	1.43795e+12		3.02273	-3.46435	3.97049	9.13691
Murea		478	-0.427057	0.206815	0.0427725	23.3795	-9.98439	4.26391	546.602		2.67667	-1.14309	0.488166	7.16457
Seidel		138	-0.436869	0.505388	0.0427725	23.3795	-10.2138	4.46209	546.602		1.70578	-0.745201	0.325555	2.90967
Lee		529	-0.856986	0.346848	0.120303	8.31233	-7.12355	6.10479	69.0948		2.21666	-1.89965	1.62797	4.91358
Rogova		51	-0.992426	0.268084	0.0718689	13.9142	-13.8088	13.7042	193.606		2.48327	-2.46446	2.44579	6.16663
Ryan 1980		48	0.697667	0.233781	0.0546536	18.297	12.7652	8.90589	334.782		2.59417	1.80987	1.26269	6.72973
Ryan 1981		32	-0.742938	0.0399744	0.00159795	625.802	-464.932	345.416	391628		3.00821	-2.23491	1.6604	9.04932
Sanchez-Roman		84	0.11668	0.214182	0.045874	21.7988	2.54348	0.296772	475.19		2.65463	0.309742	0.0361405	7.04708
Tsai		256	-0.0954829	0.39274	0.154245	6.48319	-0.619035	0.0591072	42.0318		2.06156	-0.196843	0.0187952	4.25001
Yaffe		825	-1.9992	0.0212112	0.000449913	2222.65	-4443.52	8883.49	4.94018e+06		3.01863	-6.03485	12.0649	9.11215
k	15				Sums:	1.20251e+06	-1.37935e+06	1.58443e+06	1.43796e+12		37.4371	-19.6942	25.9494	100.168
df	14
N	7126										v	0.330826
Q	2232.98			Qv	15.589
I2	99.373			I2v	10.1932
es (fixed)	-1.14706			es (random)	-0.526061
SEes (fixed)	0.000911919			SEes (random)	0.163436
CI (fixed)	-1.14885	-1.14528		CI (random)	-0.846396	-0.205725

## Sheet: 8. Calculations
Global Cognition
Study		Sample Size	SMD (es)	SE	Var	w	w*es	w*(es2)	w2		wv	wv*es	wv*(es2)	wv2
Etgen		3679	-0.340685	0.0629109	0.00395778	252.667	-86.0796	29.326	63840.4		0.933513	-0.318033	0.108349	0.871446
Feng		1315	-0.174993	0.0787926	0.00620828	161.075	-28.1871	4.93255	25945.2		0.931556	-0.163016	0.0285267	0.867796
Helmer		7806	-0.104127	0.0218483	0.000477349	2094.9	-218.136	22.7139	4.38862e+06		0.936556	-0.0975208	0.0101546	0.877137
Jassal S		1346	-0.0325725	0.0569029	0.00323794	308.838	-10.0596	0.327668	95380.8		0.934141	-0.0304273	0.000991096	0.872619
Kato		43	-0.88807	0.377782	0.142719	7.00677	-6.22251	5.52602	49.0948		0.826457	-0.733952	0.651801	0.683032
Khatri		2172	-0.183146	0.14059	0.0197655	50.5932	-9.26594	1.69702	2559.67		0.919938	-0.168483	0.030857	0.846285
Kurella 2005 menopause		1015	-0.952434	0.087992	0.00774259	129.156	-123.012	117.161	16681.2		0.930226	-0.885979	0.843837	0.865321
Kurella 2005 elderly		3034	0	0.0130294	0.000169765	5890.49	0	0	3.46979e+07		0.936826	0	0	0.877642
Szerlip		437	-0.423543	0.182065	0.0331477	30.168	-12.7775	5.41182	910.111		0.90875	-0.384895	0.16302	0.825827
Lee 2015		4686	-1.61191	0.00308131	9.49449e-06	105324	-169774	273660	1.10932e+10		0.936966	-1.51031	2.43449	0.877906
Sink		263	-0.144769	0.553719	0.306605	3.26153	-0.472168	0.0683554	10.6376		0.727871	-0.105373	0.0152548	0.529796
Helmes		1571	0.0466506	0.0416433	0.00173417	576.646	26.9009	1.25494	332521		0.935455	0.0436395	0.00203581	0.875076
Murea		478	-0.578318	0.325236	0.105778	9.45373	-5.46726	3.16181	89.3731		0.852484	-0.493006	0.285114	0.726729
Kuriyama		273	-0.225852	0.455558	0.207533	4.8185	-1.08827	0.245787	23.218		0.784438	-0.177167	0.0400134	0.615343
Lee		529	0.279875	0.155349	0.0241332	41.4366	11.5971	3.24573	1716.99		0.916256	0.256437	0.0717704	0.839525
Madan		45	-0.785849	0.184004	0.0338574	29.5357	-23.2106	18.24	872.355		0.908165	-0.71368	0.560844	0.824763
Nasser		70	-1.77348	0.37067	0.137396	7.27823	-12.9078	22.8917	52.9726		0.830109	-1.47218	2.61089	0.689081
Raphael		5086	-0.128926	0.0358911	0.00128817	776.294	-100.084	12.9034	602632		0.935845	-0.120654	0.0155554	0.875806
Rogova		51	-1.10408	0.253655	0.0643409	15.5422	-17.1599	18.9459	241.56		0.8837	-0.975677	1.07723	0.780926
Sujic		30	-1.4369	0.429388	0.184374	5.42376	-7.7934	11.1983	29.4172		0.798953	-1.14802	1.64958	0.638326
Slinin		5529	-0.221348	0.0789848	0.0062386	160.292	-35.4804	7.85354	25693.6		0.93153	-0.206193	0.0456404	0.867747
Wang		1243	-0.296551	0.0573873	0.00329331	303.646	-90.0466	26.7034	92201		0.934092	-0.277006	0.0821465	0.872529
Weng		125	-0.188182	0.261415	0.0683375	14.6332	-2.75371	0.518199	214.132		0.88059	-0.165711	0.0311839	0.775439
Yaffe		825	-1.43583	0.031522	0.000993638	1006.4	-1445.02	2074.8	1.01285e+06		0.936103	-1.34408	1.92987	0.876289
Yang		228	-0.382597	0.605842	0.367044	2.72447	-1.04237	0.398809	7.42273		0.6972	-0.266747	0.102056	0.486088
k	25				Sums:	117207	-171971	276050	1.11346e+10		22.1477	-11.458	12.7912	19.7385
df	24
N	41879										v	1.06726
Q	23724.8			Qv	6.86344
I2	99.8988			I2v	-249.679
es (fixed)	-1.46725			es (random)	-0.517346
SEes (fixed)	0.00292095			SEes (random)	0.212489
CI (fixed)	-1.47298	-1.46153		CI (random)	-0.933824	-0.100869

## Sheet: Summary
	SMD	SE	CI low	CI high	Studies	N
1 Orientation & Attention	-0.786294	0.335345	-1.44357	-0.129019	28	25958.5
2 Perception	-1.11563	1.65136	-4.35229	2.12102	1	32
3 Memory	-0.483801	0.157359	-0.792224	-0.175378	17	11016
4 Language	-0.633879	0.11226	-0.853908	-0.41385	9	4756
5 Construction & Motor	-0.294821	0.311205	-0.904782	0.31514	11	3631
6 Concept Formation & Reasoning	-0.628764	0.227057	-1.0738	-0.183732	6	6577
7 Executive Functions	-0.526061	0.163436	-0.846396	-0.205725	15	7126
Global Cognition	-0.517346	0.212489	-0.933824	-0.100869	25	41879
