# Supplementary material for: Cognition in chronic kidney disease: a systematic review and meta-analysis
Source: BMC Med. 2016 Dec 14;14:206. doi: 10.1186/s12916-016-0745-9 (PMC5155375; doi:10.1186/s12916-016-0745-9)
Supplement: Additional file 5: — Meta-analysis for eGFR 45. (XLSX 52.4 kb) [file 12916_2016_745_MOESM5_ESM.xlsx]

## Sheet: 1. Calculations
Attention & Orientation		Template Source: DOI: 10.1186/1756-0500-5-52			Meta-analysis for Title: Cognition in chronic kidney disease: a systematic review and meta-analysis Authors: I Berger, S Wu, P Masson, PJ Kelly, FA Duthie, W Whiteley, D Parker, D Gillespie, AC Webster
Study		Sample Size	SMD (es)	SE	Var	w	w*es	w*(es2)	w2		wv	wv*es	wv*(es2)	wv2
Jassal S		1328	-0.667226	1.63217	2.66398	0.375378	-0.250462	0.167115	0.140909		0.111447	-0.0743605	0.0496152	0.0124205
Kurella 2005 menopause		1015	-0.747829	0.661665	0.437801	2.28414	-1.70815	1.2774	5.21732		0.148221	-0.110844	0.0828924	0.0219695
Silverwood		1995.25	-0.135652	0.916789	0.840503	1.18976	-0.161394	0.0218935	1.41554		0.139872	-0.018974	0.00257387	0.0195643
Zammit		649	-0.307051	1.20429	1.45032	0.689502	-0.211713	0.0650066	0.475414		0.128879	-0.0395726	0.0121508	0.0166099
Lee 2015		4495	-4.78288	0.0347161	0.0012052	829.734	-3968.52	18981	688459		0.158477	-0.757975	3.6253	0.0251149
Szerlip		437	-0.96874	1.48551	2.20675	0.453155	-0.438989	0.425267	0.205349		0.117431	-0.11376	0.110204	0.0137901
Lee		529	-0.247304	0.91835	0.843367	1.18572	-0.293234	0.072518	1.40594		0.139816	-0.0345772	0.00855107	0.0195486
Slinin		5529	-0.413141	0.772786	0.597198	1.67449	-0.691799	0.285811	2.80391		0.1448	-0.0598229	0.0247153	0.0209671
Yaffe		825	-1.38249	0.174788	0.0305507	32.7324	-45.2524	62.561	1071.41		0.157743	-0.218079	0.301492	0.0248829
k	9				Sums:	870.319	-4017.53	19045.8	689542		1.24669	-1.42797	4.2175	0.174868
df	8
N	16802.2										v	6.30887
Q	500.295			Qv	2.5819
I2	98.4009			I2v	-209.85
es (fixed)	-4.61616			es (random)	-1.14541
SEes (fixed)	0.033897			SEes (random)	0.895615
CI (fixed)	-4.68259	-4.54972		CI (random)	-2.90081	0.609997

## Sheet: 3. Calculations
Memory
Study		Sample Size	SMD (es)	SE	Var	w	w*es	w*(es2)	w2		wv	wv*es	wv*(es2)	wv2
Kurella 2005 menopause		1015	-0.940803	0.0333633	0.00111311	898.386	-845.204	795.17	807098		7.23362	-6.80541	6.40254	52.3252
Silverwood		1983	-0.782822	0.137001	0.0187694	53.2783	-41.7074	32.6495	2838.58		6.41438	-5.02132	3.9308	41.1443
Szerlip		437	-0.673283	0.430703	0.185505	5.3907	-3.62947	2.44366	29.0596		3.09948	-2.08683	1.40502	9.60676
Lee 2015		4664	-4.08017	0.00200909	0.185505	5.3907	-21.995	89.7431	29.0596		7.29212	-29.7531	121.398	53.175
Sujic		30	-1.21673	2.2454	5.04182	0.198341	-0.241328	0.293631	0.0393391		0.198341	-0.241328	0.293631	0.0393391
Lee		529	-0.267381	0.0624106	0.00389508	256.734	-68.6458	18.3546	65912.4		7.09092	-1.89598	0.506948	50.2812
Yaffe		825	-0.421445	0.0117306	0.000137607	7267.08	-3062.67	1290.75	5.28104e+07		7.28502	-3.07024	1.29394	53.0716
k	7				Sums:	8486.45	-4044.1	2229.4	5.36863e+07		38.6139	-48.8742	135.23	259.643
df	6
N	9483										v	0.13713
Q	302.248			Qv	73.3697
I2	98.0149			I2v	91.8222
es (fixed)	-0.476536			es (random)	-1.26571
SEes (fixed)	0.0108552			SEes (random)	0.160927
CI (fixed)	-0.497812	-0.45526		CI (random)	-1.58113	-0.950298

## Sheet: 4. Calculations
Language
Study		Sample Size	SMD (es)	SE	Var	w	w*es	w*(es2)	w2		wv	wv*es	wv*(es2)	wv2
Kurella 2005 menopause		1015	-0.880411	0.0230311	0.00053043	1885.26	-1659.8	1461.31	3.55421e+06		6.64444	-5.84984	5.15026	44.1486
Szerlip		437	-0.512142	0.228157	0.0520556	19.2102	-9.83835	5.03863	369.032		4.94984	-2.53502	1.29829	24.5009
Lee		529	-0.505216	0.115468	0.0133329	75.0027	-37.8925	19.1439	5625.4		6.12354	-3.09371	1.56299	37.4978
Yaffe		825	-1.40652	0.00633674	4.01543e-05	24904	-35028	49267.8	6.20207e+08		6.66616	-9.37611	13.1877	44.4377
k	4				Sums:	26883.4	-36735.6	50753.2	6.23767e+08		24.384	-20.8547	21.1993	150.585
df	3
N	2806										v	0.149971
Q	555.009			Qv	3.36307
I2	99.4595			I2v	10.7957
es (fixed)	-1.36648			es (random)	-0.855261
SEes (fixed)	0.00609899			SEes (random)	0.202511
CI (fixed)	-1.37843	-1.35452		CI (random)	-1.25218	-0.458341

## Sheet: 5. Calculations
Construction & Motor Praxis
Study		Sample Size	SMD (es)	SE	Var	w	w*es	w*(es2)	w2		wv	wv*es	wv*(es2)	wv2
Szerlip		437	-1.21829	0.0817111	0.0066767	149.775	-182.469	222.3	22432.4		1.42592	-1.73719	2.1164	2.03326
Zammit		649	-0.10239	0.359221	0.129039	7.74957	-0.793476	0.0812437	60.0558		1.21409	-0.12431	0.0127281	1.47401
Lee		703	0	0.0565333	0.00319601	312.89	0	0	97900.3		1.43304	0	0	2.05359
k	3				Sums:	470.414	-183.262	222.381	120393		4.07305	-1.8615	2.12912	5.56087
df	2
N	1789										v	0.694623
Q	150.986			Qv	1.27837
I2	98.6754			I2v	-56.4494
es (fixed)	-0.389576			es (random)	-0.457028
SEes (fixed)	0.0461062			SEes (random)	0.495496
CI (fixed)	-0.479944	-0.299208		CI (random)	-1.4282	0.514144

## Sheet: 6. Calculations
Concept Formation & Reasoning
Study		Sample Size	SMD (es)	SE	Var	w	w*es	w*(es2)	w2		wv	wv*es	wv*(es2)	wv2
Lee 2015		4589	-4.26733	0.00103778	1.07699e-06	928512	-3.96226e+06	1.69083e+07	8.62135e+11		#DIV/0!	#DIV/0!	#DIV/0!	#DIV/0!
k	1				Sums:	928512	-3.96226e+06	1.69083e+07	8.62135e+11		#DIV/0!	#DIV/0!	#DIV/0!	#DIV/0!
df	0
N	4589										v	#DIV/0!
Q	0			Qv	#DIV/0!
I2	#DIV/0!			I2v	#DIV/0!
es (fixed)	-4.26733			es (random)	#DIV/0!
SEes (fixed)	0.00103778			SEes (random)	#DIV/0!
CI (fixed)	-4.26936	-4.26529		CI (random)	#DIV/0!	#DIV/0!

## Sheet: 7. Calculations
Executive Functions
Study		Sample Size	SMD (es)	SE	Var	w	w*es	w*(es2)	w2		wv	wv*es	wv*(es2)	wv2
Kurella 2005 menopause		1015	-0.123539	0.0655516	0.00429701	232.72	-28.7499	3.55173	54158.5		19.7814	-2.44378	0.301901	391.306
Yaffe		825	-0.242579	0.0212413	0.000451193	2216.35	-537.639	130.42	4.91219e+06		21.4102	-5.19368	1.25988	458.399
Szerlip		437	-0.184099	0.228838	0.052367	19.096	-3.51556	0.647211	364.656		10.1397	-1.86671	0.34366	102.813
Lee		529	-0.319493	0.262176	0.068736	14.5484	-4.64812	1.48504	211.656		8.6963	-2.77841	0.887682	75.6256
Kuriyama		273	-1.42116	0.220693	0.0487052	20.5317	-29.1789	41.4679	421.55		10.5307	-14.9658	21.2688	110.895
Jassal S		1346	-0.414872	0.131925	0.0174042	57.4574	-23.8375	9.8895	3301.35		15.7085	-6.51704	2.70374	246.758
k	6				Sums:	2560.7	-627.569	187.461	4.97064e+06		86.2669	-33.7654	26.7657	1385.8
df	5
N	4425										v	0.0462554
Q	33.6585			Qv	13.5497
I2	85.1449			I2v	63.0988
es (fixed)	-0.245077			es (random)	-0.391406
SEes (fixed)	0.0197615			SEes (random)	0.107666
CI (fixed)	-0.28381	-0.206345		CI (random)	-0.602431	-0.180381

## Sheet: 8. Calculations
Global Cognition
Study		Sample Size	SMD (es)	SE	Var	w	w*es	w*(es2)	w2		wv	wv*es	wv*(es2)	wv2
Jassal S		1346	-0.375443	0.056918	0.00323966	308.674	-115.89	43.5099	95279.9		0.250277	-0.0939646	0.0352783	0.0626384
Weng		125	0.0957888	0.26145	0.068356	14.6293	1.40132	0.134231	214.016		0.246263	0.0235893	0.00225959	0.0606456
Yaffe		825	-1.32896	0.031411	0.000986649	1013.53	-1346.94	1790.03	1.02725e+06		0.250418	-0.332795	0.44227	0.0627091
Raphael		5086	0.014487	0.0367804	0.0013528	739.208	10.7089	0.15514	546428		0.250395	0.00362747	5.25513e-05	0.0626976
Slinin		5529	-0.342533	0.0785244	0.00616608	162.178	-55.5511	19.0281	26301.6		0.250094	-0.0856652	0.0293431	0.0625468
Szerlip		437	-1.10598	0.182051	0.0331425	30.1728	-33.3704	36.9069	910.396		0.248418	-0.274744	0.30386	0.0617113
Lee 2015		4686	-4.55758	0.00308347	9.50777e-06	105177	-479354	2.18469e+06	1.10622e+10		0.250479	-1.14158	5.20285	0.0627398
Kuriyama		273	-0.456014	0.420727	0.177011	5.64937	-2.57619	1.17478	31.9154		0.239846	-0.109373	0.0498755	0.0575259
Sujic		30	-1.4369	0.429388	0.184374	5.42376	-7.7934	11.1983	29.4172		0.239423	-0.344027	0.494332	0.0573233
Lee		703	-0.0336791	0.111985	0.0125407	79.7402	-2.68558	0.0904482	6358.51		0.249695	-0.00840953	0.000283226	0.0623478
Kurella 2005 elderly		3034	-4.16873	0.013065	0.000170695	5858.41	-24422.1	101809	3.4321e+07		0.250469	-1.04414	4.35272	0.0627348
Helmer		7806	-0.13573	0.021848	0.000477336	2094.96	-284.349	38.5946	4.38886e+06		0.25045	-0.0339935	0.00461393	0.0627251
Kurella 2005 menopause		1015	-1.14372	0.0820302	0.00672896	148.611	-169.969	194.397	22085.3		0.250058	-0.285996	0.327099	0.0625292
Etgen		3679	-0.496815	0.0630513	0.00397546	251.543	-124.97	62.0871	63273.8		0.250231	-0.124318	0.0617632	0.0626154
k	14				Sums:	115890	-505908	2.2887e+06	1.11027e+10		3.47652	-3.85179	11.3066	0.86349
df	13
N	34574										v	3.99234
Q	80202.1			Qv	7.03903
I2	99.9838			I2v	-84.6844
es (fixed)	-4.36542			es (random)	-1.10794
SEes (fixed)	0.0029375			SEes (random)	0.536325
CI (fixed)	-4.37117	-4.35966		CI (random)	-2.15914	-0.0567478

## Sheet: Summary
	SMD	SE	CI low	CI high	Studies	N
1 Orientation & Attention	-4.61616	0.033897	-4.68259	-4.54972	9	16802.2
3 Memory	-1.26571	0.160927	-1.58113	-0.950298	7	9483
4 Language	-0.855261	0.202511	-1.25218	-0.458341	4	2806
5 Construction & Motor	-0.457028	0.495496	-0.520207	0.520207	3	1789
6 Concept Formation & Reasoning	-4.26733	0.00103778	-4.26936	-4.26529	1	4589
7 Executive Functions	-0.391406	0.107666	-0.602431	-0.180381	6	4425
Global Cognition	-1.10794	0.536325	-2.15914	-0.0567478	14	34574
