# Supplementary material for: Cognition in chronic kidney disease: a systematic review and meta-analysis
Source: BMC Med. 2016 Dec 14;14:206. doi: 10.1186/s12916-016-0745-9 (PMC5155375; doi:10.1186/s12916-016-0745-9)
Supplement: Additional file 6: — Meta-analysis for eGFR 30. (XLSX 47.5 kb) [file 12916_2016_745_MOESM6_ESM.xlsx]

## Sheet: 1. Calculations
Attention & Orientation		Template Source: DOI: 10.1186/1756-0500-5-52			Meta-analysis for Title: Cognition in chronic kidney disease: a systematic review and meta-analysis Authors: I Berger, S Wu, P Masson, PJ Kelly, FA Duthie, W Whiteley, D Parker, D Gillespie, AC Webster
Study		Sample Size	SMD (es)	SE	Var	w	w*es	w*(es2)	w2		wv	wv*es	wv*(es2)	wv2
Jassal S		1328	-0.828203	1.63218	2.664	0.375376	-0.310887	0.257478	0.140907		0.337419	-0.279451	0.231442	0.113851
Nasser		70	-1.39746	5.22607	27.3118	0.0366143	-0.051167	0.071504	0.0013406		0.0362169	-0.0506117	0.0707279	0.00131166
Rogova		51	-0.737111	3.47567	12.0803	0.0827796	-0.0610177	0.0449769	0.00685246		0.0807757	-0.0595407	0.0438881	0.00652472
Sanchez-Roman		84	-0.226715	0.182548	0.0333236	30.0087	-6.80343	1.54244	900.524		3.00295	-0.680815	0.154351	9.01774
Yaffe		825	-1.15814	0.174767	0.0305437	32.74	-37.9175	43.9137	1071.91		3.02823	-3.50711	4.06172	9.17021
k	5				Sums:	63.2435	-45.144	45.8301	1972.58		6.4856	-4.57753	4.56213	18.3096
df	4
N	2358										v	0.299682
Q	13.6058			Qv	1.33131
I2	70.6007			I2v	-200.455
es (fixed)	-0.713812			es (random)	-0.705799
SEes (fixed)	0.125745			SEes (random)	0.392667
CI (fixed)	-0.960273	-0.467351		CI (random)	-1.47543	0.0638288

## Sheet: 3. Calculations
Memory
Study		Sample Size	SMD (es)	SE	Var	w	w*es	w*(es2)	w2		wv	wv*es	wv*(es2)	wv2
Kurella 2005 menopause		1015	-0.808482	0.422279	0.17832	5.60791	-4.53389	3.66557	31.4486		5.195	-4.20006	3.39567	26.988
Sujic		30	-1.21673	2.2454	5.04182	0.198341	-0.241328	0.293631	0.0393391		0.197785	-0.240651	0.292808	0.0391189
Sanchez-Roman		84	-0.119132	0.203261	0.0413149	24.2043	-2.88351	0.343517	585.85		18.0219	-2.14697	0.255773	324.787
Yaffe		825	-0.479191	0.0116248	0.000135135	7399.99	-3546.01	1699.21	5.47598e+07		69.8889	-33.4901	16.0482	4884.46
k	4				Sums:	7430	-3553.66	1703.52	5.47604e+07		93.3035	-40.0778	19.9924	5236.27
df	3
N	1954										v	0.0141733
Q	3.8478			Qv	2.7773
I2	22.0334			I2v	-8.01847
es (fixed)	-0.478286			es (random)	-0.429542
SEes (fixed)	0.0116013			SEes (random)	0.103526
CI (fixed)	-0.501025	-0.455548		CI (random)	-0.632454	-0.22663

## Sheet: 4. Calculations
Language
Study		Sample Size	SMD (es)	SE	Var	w	w*es	w*(es2)	w2		wv	wv*es	wv*(es2)	wv2
Kurella 2005 menopause		1015	-1.91972	0.0230541	0.000531493	1881.49	-3611.93	6933.89	3.54001e+06		3.77382	-7.24468	13.9077	14.2418
Yaffe		825	-1.19207	0.00642533	4.12848e-05	24222	-28874.2	34420	5.86704e+08		3.78082	-4.50699	5.37263	14.2946
k	2				Sums:	26103.5	-32486.1	41353.9	5.90244e+08		7.55464	-11.7517	19.2804	28.5363
df	1
N	1840										v	0.264452
Q	924.401			Qv	1
I2	99.8918			I2v	-7.10543e-13
es (fixed)	-1.24451			es (random)	-1.55556
SEes (fixed)	0.00618943			SEes (random)	0.363825
CI (fixed)	-1.25665	-1.23238		CI (random)	-2.26865	-0.842457

## Sheet: 5. Calculations
Construction & Motor Praxis
Study		Sample Size	SMD (es)	SE	Var	w	w*es	w*(es2)	w2		wv	wv*es	wv*(es2)	wv2
Sanchez-Roman		84	-0.0979201	0.256007	0.0655398	15.2579	-1.49406	0.146298	232.804		#DIV/0!	#DIV/0!	#DIV/0!	#DIV/0!
k	1				Sums:	15.2579	-1.49406	0.146298	232.804		#DIV/0!	#DIV/0!	#DIV/0!	#DIV/0!
df	0
											v	#DIV/0!
Q	0			Qv	#DIV/0!
I2	#DIV/0!			I2v	#DIV/0!
es (fixed)	-0.0979201			es (random)	#DIV/0!
SEes (fixed)	0.256007			SEes (random)	#DIV/0!
CI (fixed)	-0.599695	0.403854		CI (random)	#DIV/0!	#DIV/0!

## Sheet: 6. Calculations
Concept Formation & Reasoning
Study		Sample Size	SMD (es)	SE	Var	w	w*es	w*(es2)	w2		wv	wv*es	wv*(es2)	wv2
Sanchez-Roman		84	-0.260204	0.361036	0.130347	7.67184	-1.99624	0.519429	58.8571		#DIV/0!	#DIV/0!	#DIV/0!	#DIV/0!
k	1				Sums:	7.67184	-1.99624	0.519429	58.8571		#DIV/0!	#DIV/0!	#DIV/0!	#DIV/0!
df	0
											v	#DIV/0!
Q	0			Qv	#DIV/0!
I2	#DIV/0!			I2v	#DIV/0!
es (fixed)	-0.260204			es (random)	#DIV/0!
SEes (fixed)	0.361036			SEes (random)	#DIV/0!
CI (fixed)	-0.967834	0.447426		CI (random)	#DIV/0!	#DIV/0!

## Sheet: 7. Calculations
Executive Functions
Study		Sample Size	SMD (es)	SE	Var	w	w*es	w*(es2)	w2		wv	wv*es	wv*(es2)	wv2
Jassal S		1346	-0.742929	0.131932	0.017406	57.4514	-42.6823	31.71	3300.67		3.76203	-2.79492	2.07643	14.1529
Kurella 2005 menopause		1015	-0.717231	0.0656447	0.00430922	232.061	-166.441	119.377	53852.1		3.957	-2.83808	2.03556	15.6578
Rogova		51	-1.14742	0.267262	0.0714288	14	-16.0638	18.432	195.999		3.1266	-3.58752	4.11639	9.77561
Sanchez-Roman		84	-0.195608	0.214056	0.04582	21.8246	-4.26906	0.835062	476.311		3.39873	-0.664818	0.130044	11.5513
Yaffe		825	0	0.021248	0.000451478	2214.95	0	0	4.90599e+06		4.01834	0	0	16.147
k	5				Sums:	2540.28	-229.456	170.354	4.96382e+06		18.2627	-9.88534	8.35842	67.2847
df	4
N	3321										v	0.248408
Q	149.627			Qv	3.00762
I2	97.3267			I2v	-32.9953
es (fixed)	-0.090327			es (random)	-0.541286
SEes (fixed)	0.0198408			SEes (random)	0.234001
CI (fixed)	-0.129215	-0.051439		CI (random)	-0.999928	-0.0826443

## Sheet: 8. Calculations
Global Cognition
Study		Sample Size	SMD (es)	SE	Var	w	w*es	w*(es2)	w2		wv	wv*es	wv*(es2)	wv2
Feng		1315	-0.485852	0.0788947	0.00622437	160.659	-78.0564	37.9239	25811.2		4.37206	-2.12418	1.03204	19.1149
Helmer		7806	-0.263682	0.0218486	0.000477361	2094.85	-552.374	145.651	4.3884e+06		4.48475	-1.18255	0.311816	20.113
Jassal S		1346	-1.90138	0.0698087	0.00487326	205.202	-390.166	741.855	42107.7		4.39804	-8.36235	15.9	19.3428
Kurella 2005 menopause		1015	-0.607484	0.163637	0.0267769	37.3456	-22.6868	13.7819	1394.69		4.01159	-2.43698	1.48042	16.0929
Madan		60	-1.60825	0.371593	0.138081	7.24211	-11.6471	18.7315	52.4481		2.77329	-4.46015	7.17304	7.69116
Nasser		70	-0.270295	0.0367808	0.00135282	739.194	-199.8	54.0049	546408		4.46721	-1.20746	0.326371	19.956
Raphael		5086	-0.128479	0.252854	0.0639353	15.6408	-2.00952	0.258181	244.635		3.49118	-0.448544	0.0576285	12.1884
Rogova		51	-0.260008	0.26144	0.0683508	14.6304	-3.80402	0.989077	214.049		3.43818	-0.893955	0.232436	11.8211
Sujic		30	-1.4369	0.429388	0.184374	5.42376	-7.7934	11.1983	29.4172		2.45776	-3.53156	5.07449	6.04059
Weng		125	-0.86917	0.0320449	0.00102687	973.83	-846.424	735.686	948345		4.47372	-3.88842	3.3797	20.0142
Yang		228	-0.528729	0.601231	0.361478	2.76642	-1.46268	0.773363	7.65307		1.71239	-0.90539	0.478705	2.93228
Yaffe		825	-0.212677	0.0569036	0.00323801	308.831	-65.6814	13.9689	95376.7		4.4299	-0.942139	0.200372	19.624
k	12				Sums:	4565.61	-2181.91	1774.82	6.04839e+06		44.5101	-30.3837	35.647	174.931
df	11
N	17957										v	0.222501
Q	732.09			Qv	14.9064
I2	98.4975			I2v	26.2062
es (fixed)	-0.477899			es (random)	-0.682624
SEes (fixed)	0.0147996			SEes (random)	0.149889
CI (fixed)	-0.506907	-0.448892		CI (random)	-0.976408	-0.388841

## Sheet: Summary
	SMD	SE	CI low	CI high	Studies
1 Orientation & Attention	-0.705799	0.392667	-1.47543	0.0638288	5	2358
3 Memory	-0.429542	0.103526	-0.632454	-0.22663	4	1954
4 Language	-1.55556	0.363825	-2.26865	-0.842457	2	1840
5 Construction & Motor	-0.0979201	0.256007	-0.599695	0.403854	1	84
6 Concept Formation	-0.260204	0.361036	-0.967834	0.447426	1	84
7 Executive Functions	-0.541286	0.234001	-0.999928	-0.0826443	5	3321
Global Cognition	-0.682624	0.149889	-0.976408	-0.388841	12	17957
