# Supplementary material for: Cognition in chronic kidney disease: a systematic review and meta-analysis
Source: BMC Med. 2016 Dec 14;14:206. doi: 10.1186/s12916-016-0745-9 (PMC5155375; doi:10.1186/s12916-016-0745-9)
Supplement: Additional file 7: — Meta-analysis for eGFR 15. (XLSX 37.2 kb) [file 12916_2016_745_MOESM7_ESM.xlsx]

## Sheet: 1. Calculations
Attention & Orientation		Template Source: DOI: 10.1186/1756-0500-5-52			Meta-analysis for Title: Cognition in chronic kidney disease: a systematic review and meta-analysis Authors: I Berger, S Wu, P Masson, PJ Kelly, FA Duthie, W Whiteley, D Parker, D Gillespie, AC Webster
Study		Sample Size	SMD (es)	SE	Var	w	w*es	w*(es2)	w2		wv	wv*es	wv*(es2)	wv2
Heidbreder		65	-1.22276	0.347646	0.120857	8.27421	-10.1174	12.3712	68.4626		1.53134	-1.87246	2.28958	2.34499
Sanchez-Roman		84	-0.119419	0.179384	0.0321787	31.0765	-3.71113	0.44318	965.746		1.77196	-0.211606	0.0252699	3.13985
k	2				Sums:	39.3507	-13.8285	12.8144	1034.21		3.3033	-2.08407	2.31485	5.48484
df	1
N	149										v	0.532167
Q	7.9548			Qv	1
I2	87.429			I2v	-6.66134e-14
es (fixed)	-0.351418			es (random)	-0.630906
SEes (fixed)	0.159413			SEes (random)	0.550207
CI (fixed)	-0.663868	-0.0389686		CI (random)	-1.70931	0.4475

## Sheet: 3. Calculations
Memory
Study		Sample Size	SMD (es)	SE	Var	w	w*es	w*(es2)	w2		wv	wv*es	wv*(es2)	wv2
Sujic		30	-1.21673	2.2454	5.04182	0.198341	-0.241328	0.293631	0.0393391		0.330057	-0.401591	0.488629	0.108938
Sanchez-Roman		84	-0.18768	0.203026	0.0412196	24.2603	-4.55319	0.854543	588.564		-0.507401	0.0952292	-0.0178726	0.257456
k	2				Sums:	24.4587	-4.79451	1.14817	588.603		-0.177344	-0.306362	0.470757	0.366394
df	1
N	84										v	-2.01205
Q	0.20833			Qv	1
I2	-380.009			I2v	-1.79856e-12
es (fixed)	-0.196025			es (random)	1.72751
SEes (fixed)	0.202201			SEes (random)	#NUM!
CI (fixed)	-0.592339	0.200289		CI (random)	#NUM!	#NUM!

## Sheet: 5. Calculations
Construction & Motor Praxis
Study		Sample Size	SMD (es)	SE	Var	w	w*es	w*(es2)	w2		wv	wv*es	wv*(es2)	wv2
Sanchez-Roman		84	0.24386	0.255649	0.0653563	15.3007	3.73124	0.909899	234.113		#DIV/0!	#DIV/0!	#DIV/0!	#DIV/0!
k	1				Sums:	15.3007	3.73124	0.909899	234.113		#DIV/0!	#DIV/0!	#DIV/0!	#DIV/0!
df	0
											v	#DIV/0!
Q	0			Qv	#DIV/0!
I2	#DIV/0!			I2v	#DIV/0!
es (fixed)	0.24386			es (random)	#DIV/0!
SEes (fixed)	0.255649			SEes (random)	#DIV/0!
CI (fixed)	-0.257212	0.744931		CI (random)	#DIV/0!	#DIV/0!

## Sheet: 6. Calculations
Concept Formation & Reasoning
Study		Sample Size	SMD (es)	SE	Var	w	w*es	w*(es2)	w2		wv	wv*es	wv*(es2)	wv2
Sanchez-Roman		84	-0.144919	0.36139	0.130602	7.65682	-1.10962	0.160805	58.6269		#DIV/0!	#DIV/0!	#DIV/0!	#DIV/0!
k	1				Sums:	7.65682	-1.10962	0.160805	58.6269		#DIV/0!	#DIV/0!	#DIV/0!	#DIV/0!
df	0
											v	#DIV/0!
Q	0			Qv	#DIV/0!
I2	#DIV/0!			I2v	#DIV/0!
es (fixed)	-0.144919			es (random)	#DIV/0!
SEes (fixed)	0.36139			SEes (random)	#DIV/0!
CI (fixed)	-0.853243	0.563405		CI (random)	#DIV/0!	#DIV/0!

## Sheet: 7. Calculations
Executive Functions
Study		Sample Size	SMD (es)	SE	Var	w	w*es	w*(es2)	w2		wv	wv*es	wv*(es2)	wv2
Sanchez-Roman		84	-0.0854051	0.214056	0.04582	21.8246	-1.86393	0.159189	476.311		#DIV/0!	#DIV/0!	#DIV/0!	#DIV/0!
k	1				Sums:	21.8246	-1.86393	0.159189	476.311		#DIV/0!	#DIV/0!	#DIV/0!	#DIV/0!
df	0
											v	#DIV/0!
Q	0			Qv	#DIV/0!
I2	#DIV/0!			I2v	#DIV/0!
es (fixed)	-0.0854051			es (random)	#DIV/0!
SEes (fixed)	0.214056			SEes (random)	#DIV/0!
CI (fixed)	-0.504955	0.334145		CI (random)	#DIV/0!	#DIV/0!

## Sheet: 8. Calculations
Global Cognition
Study		Sample Size	SMD (es)	SE	Var	w	w*es	w*(es2)	w2		wv	wv*es	wv*(es2)	wv2
Kurella 2004		157	-0.902581	0.707382	0.50039	1.99844	-1.80376	1.62803	3.99377		2.00486	-1.80955	1.63326	4.01946
Sujic		30	-1.4369	0.429388	0.184374	5.42376	-7.7934	11.1983	29.4172		5.47129	-7.86169	11.2965	29.935
Madan		60	-0.931411	0.163555	0.0267504	37.3827	-34.8186	32.4305	1397.46		39.7631	-37.0358	34.4956	1581.11
Raphael		5086	-0.794478	0.0367814	0.00135287	739.17	-587.254	466.56	546372		-4022.77	3196	-2539.15	1.61827e+07
k	4				Sums:	783.975	-631.67	511.817	547803		-3975.53	3149.3	-2491.73	1.61843e+07
df	3
N	5333										v	-0.00160145
Q	2.86352			Qv	3.04824
I2	-4.76624			I2v	1.58244
es (fixed)	-0.805727			es (random)	-0.792169
SEes (fixed)	0.0357149			SEes (random)	#NUM!
CI (fixed)	-0.875728	-0.735726		CI (random)	#NUM!	#NUM!

## Sheet: Summary
	SMD	SE	CI low	CI high	Studies	N
1 Orientation & Attention	-0.630906	0.550207	-1.70931	0.4475	2	149
3 Memory	-0.18768	0.203026	-0.585611	0.210251	2	84
5 Construction & Motor	0.24386	0.255649	-0.257212	0.744931	1	84
6 Concept Formation & Reasoning	-0.144919	0.36139	-0.853243	0.563405	1	84
7 Executive Functions	-0.0854051	0.214056	-0.504955	0.334145	1	84
Global Cognition	-0.792169	0.0357149	-0.875728	-0.735726	4	5333
